# Supplementary material for: Influence of the Backward Fall Technique on the Transverse Linear Acceleration of the Head during the Fall
Source: Sensors (Basel). 2023 Mar 20;23(6):3276. doi: 10.3390/s23063276 (PMC10054543; doi:10.3390/s23063276)
Supplement: Supplementary file 1 [file sensors-23-03276-s001.zip]

Archive with 1 entries (1 files):
- sensors-2173506-SI.pdf
